# Supplementary material for: Longitudinally monitored immune biomarkers predict the timing of COVID-19 outcomes
Source: PLoS Comput Biol. 2022 Jan 18;18(1):e1009778. doi: 10.1371/journal.pcbi.1009778 (PMC8812869; doi:10.1371/journal.pcbi.1009778)
Supplement: S1 File — (XLSX) [file pcbi.1009778.s016.xlsx]

## Sheet: Readme
Description	Pairwise statistical comparison (Mann-Whitney) between patient categories based on a particular immunological feature
Sheet nomenclature	"Immunological feature" + _ + "Patient category"
Immunological feature	IgG-EC50		-LOG10(EC50)
	White Blood Cell
	Neutrophil
	Lymphocyte
	Eosinophil
	Platelet
	CRP		C-reactive protein
	BUN		Blood Urea Nitrogen
Patient categories	Survival		Convalescent	Deceased
	Severity		Room air	Mild	Severe	Deceased
	Oxygen supplementation		Nasal canula	Non-rebreather mask	High Flow	Intubation	Deceased
Sheet fields	Day		Hospitalization day (After Onset of Symptoms)
	Comparison		Patient cohorts being compared
	P-value		P-value corrected for multiple comparison (Benjamini/Hochberg)
	Reject_null		Reject null hypothesis (Pval < 0.05)

## Sheet: IgG-EC50_survival
Day	Comparison	P-value (corrected)	Reject_Null
1	Non-survival_Vs_Survival	0.0936202	FALSE
2	Non-survival_Vs_Survival	0.0498615	TRUE
3	Non-survival_Vs_Survival	0.0121178	TRUE
4	Non-survival_Vs_Survival	0.00649329	TRUE
5	Non-survival_Vs_Survival	0.0161446	TRUE
6	Non-survival_Vs_Survival	0.0343316	TRUE
7	Non-survival_Vs_Survival	0.0465969	TRUE
8	Non-survival_Vs_Survival	0.0160693	TRUE
9	Non-survival_Vs_Survival	0.0785263	FALSE
10	Non-survival_Vs_Survival	0.0257161	TRUE
11	Non-survival_Vs_Survival	0.0279694	TRUE
12	Non-survival_Vs_Survival	0.145356	FALSE
13	Non-survival_Vs_Survival	0.380659	FALSE
14	Non-survival_Vs_Survival	0.648793	FALSE
15	Non-survival_Vs_Survival	0.597863	FALSE
16	Non-survival_Vs_Survival	0.457639	FALSE
17	Non-survival_Vs_Survival	0.676086	FALSE
18	Non-survival_Vs_Survival	0.444578	FALSE
19	Non-survival_Vs_Survival	0.398404	FALSE
20	Non-survival_Vs_Survival	0.478521	FALSE
21	Non-survival_Vs_Survival	0.769895	FALSE
22	Non-survival_Vs_Survival	0.754293	FALSE
23	Non-survival_Vs_Survival	0.302427	FALSE
24	Non-survival_Vs_Survival	0.78353	FALSE
25	Non-survival_Vs_Survival	0.876962	FALSE
26	Non-survival_Vs_Survival	0.88774	FALSE
27	Non-survival_Vs_Survival	0.668685	FALSE
28	Non-survival_Vs_Survival	0.93314	FALSE
29	Non-survival_Vs_Survival	0.986136	FALSE
30	Non-survival_Vs_Survival	0.885104	FALSE
31	Non-survival_Vs_Survival	0.451663	FALSE
32	Non-survival_Vs_Survival	0.407411	FALSE
33	Non-survival_Vs_Survival	0.747417	FALSE
34	Non-survival_Vs_Survival	0.716859	FALSE
35	Non-survival_Vs_Survival	0.716859	FALSE
36	Non-survival_Vs_Survival	0.594853	FALSE
37	Non-survival_Vs_Survival	0.824212	FALSE
38	Non-survival_Vs_Survival	0.596242	FALSE
39	Non-survival_Vs_Survival	0.689278	FALSE
40	Non-survival_Vs_Survival	0.883617	FALSE
41	Non-survival_Vs_Survival	0.846451	FALSE
42	Non-survival_Vs_Survival	0.941653	FALSE
43	Non-survival_Vs_Survival	0.745333	FALSE
44	Non-survival_Vs_Survival	0.648077	FALSE
45	Non-survival_Vs_Survival	0.648077	FALSE

## Sheet: IgG-EC50_oxygenation
Day	Comparison	P-value (corrected)	Reject_Null
1	Room air_Vs_Nasal canula	0.954795	FALSE
1	Room air_Vs_NRM	0.954795	FALSE
1	Room air_Vs_Non-survival	0.470057	FALSE
1	Nasal canula_Vs_NRM	0.722188	FALSE
1	Nasal canula_Vs_Non-survival	0.351693	FALSE
1	NRM_Vs_Non-survival	0.351693	FALSE
2	Room air_Vs_Nasal canula	0.762323	FALSE
2	Room air_Vs_NRM	0.762323	FALSE
2	Room air_Vs_HiFlow	0.762323	FALSE
2	Room air_Vs_Intubation	0.93517	FALSE
2	Room air_Vs_Non-survival	0.61771	FALSE
2	Nasal canula_Vs_NRM	0.70765	FALSE
2	Nasal canula_Vs_HiFlow	0.762323	FALSE
2	Nasal canula_Vs_Intubation	0.742251	FALSE
2	Nasal canula_Vs_Non-survival	0.609152	FALSE
2	NRM_Vs_HiFlow	0.577909	FALSE
2	NRM_Vs_Intubation	0.762323	FALSE
2	NRM_Vs_Non-survival	0.577909	FALSE
2	HiFlow_Vs_Intubation	0.631113	FALSE
2	HiFlow_Vs_Non-survival	0.742251	FALSE
2	Intubation_Vs_Non-survival	0.577909	FALSE
3	Room air_Vs_Nasal canula	1	FALSE
3	Room air_Vs_NRM	0.594837	FALSE
3	Room air_Vs_HiFlow	0.594837	FALSE
3	Room air_Vs_Intubation	0.703016	FALSE
3	Room air_Vs_Non-survival	0.370027	FALSE
3	Nasal canula_Vs_NRM	0.594837	FALSE
3	Nasal canula_Vs_HiFlow	0.594837	FALSE
3	Nasal canula_Vs_Intubation	0.594837	FALSE
3	Nasal canula_Vs_Non-survival	0.24014	FALSE
3	NRM_Vs_HiFlow	0.370027	FALSE
3	NRM_Vs_Intubation	0.923771	FALSE
3	NRM_Vs_Non-survival	0.24014	FALSE
3	HiFlow_Vs_Intubation	0.370027	FALSE
3	HiFlow_Vs_Non-survival	0.594837	FALSE
3	Intubation_Vs_Non-survival	0.24014	FALSE
4	Room air_Vs_Nasal canula	0.967436	FALSE
4	Room air_Vs_NRM	0.657328	FALSE
4	Room air_Vs_HiFlow	0.60849	FALSE
4	Room air_Vs_Intubation	0.775384	FALSE
4	Room air_Vs_Non-survival	0.327081	FALSE
4	Nasal canula_Vs_NRM	0.582581	FALSE
4	Nasal canula_Vs_HiFlow	0.582581	FALSE
4	Nasal canula_Vs_Intubation	0.52901	FALSE
4	Nasal canula_Vs_Non-survival	0.213244	FALSE
4	NRM_Vs_HiFlow	0.327081	FALSE
4	NRM_Vs_Intubation	0.967436	FALSE
4	NRM_Vs_Non-survival	0.0626173	FALSE
4	HiFlow_Vs_Intubation	0.327081	FALSE
4	HiFlow_Vs_Non-survival	0.646514	FALSE
4	Intubation_Vs_Non-survival	0.0626173	FALSE
5	Room air_Vs_Nasal canula	0.623967	FALSE
5	Room air_Vs_NRM	0.623967	FALSE
5	Room air_Vs_HiFlow	0.97697	FALSE
5	Room air_Vs_Intubation	0.623967	FALSE
5	Room air_Vs_Non-survival	0.75994	FALSE
5	Nasal canula_Vs_NRM	0.623967	FALSE
5	Nasal canula_Vs_HiFlow	0.623967	FALSE
5	Nasal canula_Vs_Intubation	0.623967	FALSE
5	Nasal canula_Vs_Non-survival	0.299397	FALSE
5	NRM_Vs_HiFlow	0.471638	FALSE
5	NRM_Vs_Intubation	0.97697	FALSE
5	NRM_Vs_Non-survival	0.152428	FALSE
5	HiFlow_Vs_Intubation	0.332002	FALSE
5	HiFlow_Vs_Non-survival	0.623967	FALSE
5	Intubation_Vs_Non-survival	0.152428	FALSE
6	Room air_Vs_Nasal canula	0.814706	FALSE
6	Room air_Vs_NRM	0.537007	FALSE
6	Room air_Vs_HiFlow	0.971077	FALSE
6	Room air_Vs_Intubation	0.434922	FALSE
6	Room air_Vs_Non-survival	0.814706	FALSE
6	Nasal canula_Vs_NRM	0.434922	FALSE
6	Nasal canula_Vs_HiFlow	0.640376	FALSE
6	Nasal canula_Vs_Intubation	0.282302	FALSE
6	Nasal canula_Vs_Non-survival	0.434922	FALSE
6	NRM_Vs_HiFlow	0.282302	FALSE
6	NRM_Vs_Intubation	0.786559	FALSE
6	NRM_Vs_Non-survival	0.105081	FALSE
6	HiFlow_Vs_Intubation	0.105081	FALSE
6	HiFlow_Vs_Non-survival	0.814706	FALSE
6	Intubation_Vs_Non-survival	0.0800115	FALSE
7	Room air_Vs_Nasal canula	0.983008	FALSE
7	Room air_Vs_NRM	0.870808	FALSE
7	Room air_Vs_HiFlow	0.885982	FALSE
7	Room air_Vs_Intubation	0.658215	FALSE
7	Room air_Vs_Non-survival	0.870808	FALSE
7	Nasal canula_Vs_NRM	0.658215	FALSE
7	Nasal canula_Vs_HiFlow	0.870808	FALSE
7	Nasal canula_Vs_Intubation	0.340773	FALSE
7	Nasal canula_Vs_Non-survival	0.658215	FALSE
7	NRM_Vs_HiFlow	0.464244	FALSE
7	NRM_Vs_Intubation	0.771233	FALSE
7	NRM_Vs_Non-survival	0.318769	FALSE
7	HiFlow_Vs_Intubation	0.318769	FALSE
7	HiFlow_Vs_Non-survival	0.885982	FALSE
7	Intubation_Vs_Non-survival	0.055042	FALSE
8	Room air_Vs_Nasal canula	0.974253	FALSE
8	Room air_Vs_NRM	0.82848	FALSE
8	Room air_Vs_HiFlow	0.974253	FALSE
8	Room air_Vs_Intubation	0.688078	FALSE
8	Room air_Vs_Non-survival	0.688078	FALSE
8	Nasal canula_Vs_NRM	0.688078	FALSE
8	Nasal canula_Vs_HiFlow	0.82848	FALSE
8	Nasal canula_Vs_Intubation	0.471847	FALSE
8	Nasal canula_Vs_Non-survival	0.471847	FALSE
8	NRM_Vs_HiFlow	0.688078	FALSE
8	NRM_Vs_Intubation	0.688078	FALSE
8	NRM_Vs_Non-survival	0.409765	FALSE
8	HiFlow_Vs_Intubation	0.44509	FALSE
8	HiFlow_Vs_Non-survival	0.688078	FALSE
8	Intubation_Vs_Non-survival	0.0298468	TRUE
9	Room air_Vs_Nasal canula	0.567542	FALSE
9	Room air_Vs_NRM	0.325206	FALSE
9	Room air_Vs_HiFlow	0.399965	FALSE
9	Room air_Vs_Intubation	0.299395	FALSE
9	Room air_Vs_Non-survival	0.716259	FALSE
9	Nasal canula_Vs_NRM	0.308171	FALSE
9	Nasal canula_Vs_HiFlow	0.750083	FALSE
9	Nasal canula_Vs_Intubation	0.271824	FALSE
9	Nasal canula_Vs_Non-survival	0.716259	FALSE
9	NRM_Vs_HiFlow	0.399965	FALSE
9	NRM_Vs_Intubation	0.716259	FALSE
9	NRM_Vs_Non-survival	0.271824	FALSE
9	HiFlow_Vs_Intubation	0.312151	FALSE
9	HiFlow_Vs_Non-survival	0.688078	FALSE
9	Intubation_Vs_Non-survival	0.114069	FALSE
10	Room air_Vs_Nasal canula	0.617799	FALSE
10	Room air_Vs_NRM	0.289071	FALSE
10	Room air_Vs_HiFlow	0.322814	FALSE
10	Room air_Vs_Intubation	0.289071	FALSE
10	Room air_Vs_Non-survival	0.617799	FALSE
10	Nasal canula_Vs_NRM	0.245599	FALSE
10	Nasal canula_Vs_HiFlow	0.617799	FALSE
10	Nasal canula_Vs_Intubation	0.245599	FALSE
10	Nasal canula_Vs_Non-survival	0.617799	FALSE
10	NRM_Vs_HiFlow	0.617799	FALSE
10	NRM_Vs_Intubation	0.958724	FALSE
10	NRM_Vs_Non-survival	0.0715694	FALSE
10	HiFlow_Vs_Intubation	0.617799	FALSE
10	HiFlow_Vs_Non-survival	0.289071	FALSE
10	Intubation_Vs_Non-survival	0.0715694	FALSE
11	Room air_Vs_Nasal canula	0.220972	FALSE
11	Room air_Vs_NRM	0.117127	FALSE
11	Room air_Vs_HiFlow	0.107466	FALSE
11	Room air_Vs_Intubation	0.107466	FALSE
11	Room air_Vs_Non-survival	0.311514	FALSE
11	Nasal canula_Vs_NRM	0.117127	FALSE
11	Nasal canula_Vs_HiFlow	0.311514	FALSE
11	Nasal canula_Vs_Intubation	0.117127	FALSE
11	Nasal canula_Vs_Non-survival	0.645504	FALSE
11	NRM_Vs_HiFlow	0.656711	FALSE
11	NRM_Vs_Intubation	0.958724	FALSE
11	NRM_Vs_Non-survival	0.0889286	FALSE
11	HiFlow_Vs_Intubation	0.712187	FALSE
11	HiFlow_Vs_Non-survival	0.121102	FALSE
11	Intubation_Vs_Non-survival	0.0889286	FALSE
12	Nasal canula_Vs_NRM	0.0135824	TRUE
12	Nasal canula_Vs_HiFlow	0.242638	FALSE
12	Nasal canula_Vs_Intubation	0.150723	FALSE
12	Nasal canula_Vs_Non-survival	0.753865	FALSE
12	NRM_Vs_HiFlow	0.242638	FALSE
12	NRM_Vs_Intubation	0.407432	FALSE
12	NRM_Vs_Non-survival	0.0135824	TRUE
12	HiFlow_Vs_Intubation	0.753865	FALSE
12	HiFlow_Vs_Non-survival	0.288769	FALSE
12	Intubation_Vs_Non-survival	0.211498	FALSE
13	Room air_Vs_Nasal canula	0.176684	FALSE
13	Room air_Vs_NRM	0.0576772	FALSE
13	Room air_Vs_HiFlow	0.121173	FALSE
13	Room air_Vs_Intubation	0.0868607	FALSE
13	Room air_Vs_Non-survival	0.162638	FALSE
13	Nasal canula_Vs_NRM	0.0576772	FALSE
13	Nasal canula_Vs_HiFlow	0.271753	FALSE
13	Nasal canula_Vs_Intubation	0.162638	FALSE
13	Nasal canula_Vs_Non-survival	0.671526	FALSE
13	NRM_Vs_HiFlow	0.366643	FALSE
13	NRM_Vs_Intubation	0.671526	FALSE
13	NRM_Vs_Non-survival	0.0576772	FALSE
13	HiFlow_Vs_Intubation	0.958724	FALSE
13	HiFlow_Vs_Non-survival	0.39922	FALSE
13	Intubation_Vs_Non-survival	0.346718	FALSE
14	Nasal canula_Vs_NRM	0.0113682	TRUE
14	Nasal canula_Vs_HiFlow	0.328191	FALSE
14	Nasal canula_Vs_Intubation	0.177676	FALSE
14	Nasal canula_Vs_Non-survival	0.39541	FALSE
14	NRM_Vs_HiFlow	0.217644	FALSE
14	NRM_Vs_Intubation	0.411346	FALSE
14	NRM_Vs_Non-survival	0.0655934	FALSE
14	HiFlow_Vs_Intubation	0.855486	FALSE
14	HiFlow_Vs_Non-survival	0.748094	FALSE
14	Intubation_Vs_Non-survival	0.551171	FALSE
15	Nasal canula_Vs_NRM	0.01923	TRUE
15	Nasal canula_Vs_HiFlow	0.222027	FALSE
15	Nasal canula_Vs_Intubation	0.195501	FALSE
15	Nasal canula_Vs_Non-survival	0.36088	FALSE
15	NRM_Vs_HiFlow	0.36088	FALSE
15	NRM_Vs_Intubation	0.388447	FALSE
15	NRM_Vs_Non-survival	0.0452372	TRUE
15	HiFlow_Vs_Intubation	0.98679	FALSE
15	HiFlow_Vs_Non-survival	0.519682	FALSE
15	Intubation_Vs_Non-survival	0.519682	FALSE
16	Nasal canula_Vs_NRM	0.0140427	TRUE
16	Nasal canula_Vs_HiFlow	0.326418	FALSE
16	Nasal canula_Vs_Intubation	0.210816	FALSE
16	Nasal canula_Vs_Non-survival	0.379223	FALSE
16	NRM_Vs_HiFlow	0.379223	FALSE
16	NRM_Vs_Intubation	0.379223	FALSE
16	NRM_Vs_Non-survival	0.0350968	TRUE
16	HiFlow_Vs_Intubation	0.98563	FALSE
16	HiFlow_Vs_Non-survival	0.496394	FALSE
16	Intubation_Vs_Non-survival	0.466491	FALSE
17	Nasal canula_Vs_NRM	0.00369058	TRUE
17	Nasal canula_Vs_HiFlow	0.117994	FALSE
17	Nasal canula_Vs_Intubation	0.117994	FALSE
17	Nasal canula_Vs_Non-survival	0.117994	FALSE
17	NRM_Vs_HiFlow	0.347969	FALSE
17	NRM_Vs_Intubation	0.330843	FALSE
17	NRM_Vs_Non-survival	0.0680306	FALSE
17	HiFlow_Vs_Intubation	0.92128	FALSE
17	HiFlow_Vs_Non-survival	0.568515	FALSE
17	Intubation_Vs_Non-survival	0.568515	FALSE
18	Nasal canula_Vs_NRM	0.000498363	TRUE
18	Nasal canula_Vs_HiFlow	0.046689	TRUE
18	Nasal canula_Vs_Intubation	0.00283852	TRUE
18	Nasal canula_Vs_Non-survival	0.00174966	TRUE
18	NRM_Vs_HiFlow	0.476226	FALSE
18	NRM_Vs_Intubation	0.408657	FALSE
18	NRM_Vs_Non-survival	0.134704	FALSE
18	HiFlow_Vs_Intubation	0.984231	FALSE
18	HiFlow_Vs_Non-survival	0.984231	FALSE
18	Intubation_Vs_Non-survival	0.984231	FALSE
19	Nasal canula_Vs_NRM	0.00228797	TRUE
19	Nasal canula_Vs_HiFlow	0.046689	TRUE
19	Nasal canula_Vs_Intubation	0.00638598	TRUE
19	Nasal canula_Vs_Non-survival	0.00638598	TRUE
19	NRM_Vs_HiFlow	0.646381	FALSE
19	NRM_Vs_Intubation	0.677552	FALSE
19	NRM_Vs_Non-survival	0.44047	FALSE
19	HiFlow_Vs_Intubation	0.988986	FALSE
19	HiFlow_Vs_Non-survival	0.988986	FALSE
19	Intubation_Vs_Non-survival	0.988986	FALSE
20	Nasal canula_Vs_NRM	0.00306937	TRUE
20	Nasal canula_Vs_HiFlow	0.00831634	TRUE
20	Nasal canula_Vs_Intubation	0.00490668	TRUE
20	Nasal canula_Vs_Non-survival	0.00306937	TRUE
20	NRM_Vs_HiFlow	0.713154	FALSE
20	NRM_Vs_Intubation	0.260626	FALSE
20	NRM_Vs_Non-survival	0.260626	FALSE
20	HiFlow_Vs_Intubation	0.692301	FALSE
20	HiFlow_Vs_Non-survival	0.692301	FALSE
20	Intubation_Vs_Non-survival	0.988986	FALSE
21	Nasal canula_Vs_NRM	0.0067537	TRUE
21	Nasal canula_Vs_HiFlow	0.0067537	TRUE
21	Nasal canula_Vs_Intubation	0.0067537	TRUE
21	Nasal canula_Vs_Non-survival	0.00754432	TRUE
21	NRM_Vs_HiFlow	0.335114	FALSE
21	NRM_Vs_Intubation	0.111397	FALSE
21	NRM_Vs_Non-survival	0.111397	FALSE
21	HiFlow_Vs_Intubation	0.680391	FALSE
21	HiFlow_Vs_Non-survival	0.535347	FALSE
21	Intubation_Vs_Non-survival	0.802587	FALSE
22	Nasal canula_Vs_NRM	0.0188479	TRUE
22	Nasal canula_Vs_HiFlow	0.0188479	TRUE
22	Nasal canula_Vs_Intubation	0.0231969	TRUE
22	Nasal canula_Vs_Non-survival	0.0313905	TRUE
22	NRM_Vs_HiFlow	0.37867	FALSE
22	NRM_Vs_Intubation	0.151147	FALSE
22	NRM_Vs_Non-survival	0.0648922	FALSE
22	HiFlow_Vs_Intubation	0.678443	FALSE
22	HiFlow_Vs_Non-survival	0.356712	FALSE
22	Intubation_Vs_Non-survival	0.542087	FALSE
23	Nasal canula_Vs_NRM	0.0360177	TRUE
23	Nasal canula_Vs_HiFlow	0.0360177	TRUE
23	Nasal canula_Vs_Intubation	0.0360177	TRUE
23	Nasal canula_Vs_Non-survival	0.0866163	FALSE
23	NRM_Vs_HiFlow	0.506633	FALSE
23	NRM_Vs_Intubation	0.302133	FALSE
23	NRM_Vs_Non-survival	0.0866163	FALSE
23	HiFlow_Vs_Intubation	0.605343	FALSE
23	HiFlow_Vs_Non-survival	0.166723	FALSE
23	Intubation_Vs_Non-survival	0.166723	FALSE
24	Nasal canula_Vs_NRM	0.113751	FALSE
24	Nasal canula_Vs_HiFlow	0.111327	FALSE
24	Nasal canula_Vs_Intubation	0.111327	FALSE
24	Nasal canula_Vs_Non-survival	0.111327	FALSE
24	NRM_Vs_HiFlow	0.820753	FALSE
24	NRM_Vs_Intubation	0.615809	FALSE
24	NRM_Vs_Non-survival	0.612735	FALSE
24	HiFlow_Vs_Intubation	0.495024	FALSE
24	HiFlow_Vs_Non-survival	0.447462	FALSE
24	Intubation_Vs_Non-survival	0.588463	FALSE
25	Nasal canula_Vs_NRM	0.523495	FALSE
25	Nasal canula_Vs_HiFlow	0.523495	FALSE
25	Nasal canula_Vs_Intubation	0.523495	FALSE
25	Nasal canula_Vs_Non-survival	0.523495	FALSE
25	NRM_Vs_HiFlow	0.767445	FALSE
25	NRM_Vs_Intubation	0.767445	FALSE
25	NRM_Vs_Non-survival	0.767445	FALSE
25	HiFlow_Vs_Intubation	0.523495	FALSE
25	HiFlow_Vs_Non-survival	0.752241	FALSE
25	Intubation_Vs_Non-survival	0.767445	FALSE
26	Nasal canula_Vs_HiFlow	0.509502	FALSE
26	Nasal canula_Vs_Intubation	0.560395	FALSE
26	Nasal canula_Vs_Non-survival	0.509502	FALSE
26	HiFlow_Vs_Intubation	0.509502	FALSE
26	HiFlow_Vs_Non-survival	0.745114	FALSE
26	Intubation_Vs_Non-survival	0.97697	FALSE
27	Nasal canula_Vs_HiFlow	0.17689	FALSE
27	Nasal canula_Vs_Intubation	0.17689	FALSE
27	Nasal canula_Vs_Non-survival	0.140598	FALSE
27	HiFlow_Vs_Intubation	0.17689	FALSE
27	HiFlow_Vs_Non-survival	0.449829	FALSE
27	Intubation_Vs_Non-survival	0.707454	FALSE
28	HiFlow_Vs_Intubation	0.723608	FALSE
28	HiFlow_Vs_Non-survival	0.723608	FALSE
28	Intubation_Vs_Non-survival	0.885234	FALSE
29	HiFlow_Vs_Intubation	0.930987	FALSE
29	HiFlow_Vs_Non-survival	0.930987	FALSE
29	Intubation_Vs_Non-survival	0.930987	FALSE
30	Intubation_Vs_Non-survival	0.926445	FALSE
31	Intubation_Vs_Non-survival	0.895514	FALSE
32	Intubation_Vs_Non-survival	0.751334	FALSE
33	Intubation_Vs_Non-survival	0.96985	FALSE
34	Intubation_Vs_Non-survival	0.909722	FALSE
35	Intubation_Vs_Non-survival	0.909722	FALSE
36	Intubation_Vs_Non-survival	0.859819	FALSE
37	Intubation_Vs_Non-survival	0.958122	FALSE
38	Intubation_Vs_Non-survival	1	FALSE
39	Intubation_Vs_Non-survival	0.958122	FALSE
40	Intubation_Vs_Non-survival	0.772337	FALSE
41	Intubation_Vs_Non-survival	0.617075	FALSE
42	Intubation_Vs_Non-survival	1	FALSE
43	Intubation_Vs_Non-survival	0.927264	FALSE
44	Intubation_Vs_Non-survival	0.834532	FALSE
45	Intubation_Vs_Non-survival	0.834532	FALSE

## Sheet: whitebloodcell_survival
Day	Comparison	P-value (corrected)	Reject_Null
1	Survival_Vs_Non-survival	0.607331	FALSE
2	Survival_Vs_Non-survival	0.979952	FALSE
3	Survival_Vs_Non-survival	0.899473	FALSE
4	Survival_Vs_Non-survival	0.825572	FALSE
5	Survival_Vs_Non-survival	0.97126	FALSE
6	Survival_Vs_Non-survival	0.532497	FALSE
7	Survival_Vs_Non-survival	0.0433867	TRUE
8	Survival_Vs_Non-survival	0.0242075	TRUE
9	Survival_Vs_Non-survival	0.0102854	TRUE
10	Survival_Vs_Non-survival	0.00151903	TRUE
11	Survival_Vs_Non-survival	0.00437494	TRUE
12	Survival_Vs_Non-survival	0.00576588	TRUE
13	Survival_Vs_Non-survival	0.0021581	TRUE
14	Survival_Vs_Non-survival	0.000690636	TRUE
15	Survival_Vs_Non-survival	0.00144962	TRUE
16	Survival_Vs_Non-survival	3.371e-05	TRUE
17	Survival_Vs_Non-survival	3.23438e-06	TRUE
18	Survival_Vs_Non-survival	4.83067e-06	TRUE
19	Survival_Vs_Non-survival	2.84775e-06	TRUE
20	Survival_Vs_Non-survival	3.54805e-06	TRUE
21	Survival_Vs_Non-survival	5.71545e-05	TRUE
22	Survival_Vs_Non-survival	0.000224482	TRUE
23	Survival_Vs_Non-survival	0.000107234	TRUE
24	Survival_Vs_Non-survival	9.36985e-05	TRUE
25	Survival_Vs_Non-survival	7.30969e-05	TRUE
26	Survival_Vs_Non-survival	0.000677126	TRUE
27	Survival_Vs_Non-survival	0.0034483	TRUE
28	Survival_Vs_Non-survival	0.0117387	TRUE
29	Survival_Vs_Non-survival	0.00201508	TRUE
30	Survival_Vs_Non-survival	0.0125902	TRUE
31	Survival_Vs_Non-survival	0.0238507	TRUE
32	Survival_Vs_Non-survival	0.0235966	TRUE
33	Survival_Vs_Non-survival	0.10411	FALSE
34	Survival_Vs_Non-survival	0.153042	FALSE
35	Survival_Vs_Non-survival	0.17791	FALSE
36	Survival_Vs_Non-survival	0.331387	FALSE
37	Survival_Vs_Non-survival	0.596641	FALSE
38	Survival_Vs_Non-survival	0.685443	FALSE
39	Survival_Vs_Non-survival	0.8262	FALSE

## Sheet: whitebloodcell_severity
Day	Comparison	P-value (corrected)	Reject_Null
0	Mild_Vs_Severe	0.257264	FALSE
1	Room_air_Vs_Mild	0.941653	FALSE
1	Room_air_Vs_Severe	0.941653	FALSE
1	Room_air_Vs_Non-survival	0.941653	FALSE
1	Mild_Vs_Severe	0.941653	FALSE
1	Mild_Vs_Non-survival	0.941653	FALSE
1	Severe_Vs_Non-survival	0.941653	FALSE
2	Room_air_Vs_Mild	0.981233	FALSE
2	Room_air_Vs_Severe	0.964409	FALSE
2	Room_air_Vs_Non-survival	0.964409	FALSE
2	Mild_Vs_Severe	0.964409	FALSE
2	Mild_Vs_Non-survival	0.981233	FALSE
2	Severe_Vs_Non-survival	0.964409	FALSE
3	Room_air_Vs_Mild	0.963642	FALSE
3	Room_air_Vs_Severe	0.963642	FALSE
3	Room_air_Vs_Non-survival	0.963642	FALSE
3	Mild_Vs_Severe	0.963642	FALSE
3	Mild_Vs_Non-survival	0.963642	FALSE
3	Severe_Vs_Non-survival	0.963642	FALSE
4	Room_air_Vs_Mild	0.791909	FALSE
4	Room_air_Vs_Severe	0.791909	FALSE
4	Room_air_Vs_Non-survival	0.791909	FALSE
4	Mild_Vs_Severe	0.791909	FALSE
4	Mild_Vs_Non-survival	0.791909	FALSE
4	Severe_Vs_Non-survival	0.791909	FALSE
5	Room_air_Vs_Mild	0.893503	FALSE
5	Room_air_Vs_Severe	0.893503	FALSE
5	Room_air_Vs_Non-survival	0.893503	FALSE
5	Mild_Vs_Severe	0.893503	FALSE
5	Mild_Vs_Non-survival	0.913981	FALSE
5	Severe_Vs_Non-survival	0.913981	FALSE
6	Room_air_Vs_Mild	0.868126	FALSE
6	Room_air_Vs_Severe	0.763378	FALSE
6	Room_air_Vs_Non-survival	0.763378	FALSE
6	Mild_Vs_Severe	0.763378	FALSE
6	Mild_Vs_Non-survival	0.763378	FALSE
6	Severe_Vs_Non-survival	0.912498	FALSE
7	Room_air_Vs_Mild	0.219484	FALSE
7	Room_air_Vs_Severe	0.16675	FALSE
7	Room_air_Vs_Non-survival	0.125388	FALSE
7	Mild_Vs_Severe	0.396374	FALSE
7	Mild_Vs_Non-survival	0.125388	FALSE
7	Severe_Vs_Non-survival	0.396374	FALSE
8	Room_air_Vs_Mild	0.171084	FALSE
8	Room_air_Vs_Severe	0.0803105	FALSE
8	Room_air_Vs_Non-survival	0.0543062	FALSE
8	Mild_Vs_Severe	0.249198	FALSE
8	Mild_Vs_Non-survival	0.0543062	FALSE
8	Severe_Vs_Non-survival	0.375259	FALSE
9	Room_air_Vs_Mild	0.0831814	FALSE
9	Room_air_Vs_Severe	0.0610478	FALSE
9	Room_air_Vs_Non-survival	0.0381128	TRUE
9	Mild_Vs_Severe	0.35777	FALSE
9	Mild_Vs_Non-survival	0.0381128	TRUE
9	Severe_Vs_Non-survival	0.217537	FALSE
10	Room_air_Vs_Mild	0.109037	FALSE
10	Room_air_Vs_Severe	0.0713278	FALSE
10	Room_air_Vs_Non-survival	0.0269349	TRUE
10	Mild_Vs_Severe	0.333852	FALSE
10	Mild_Vs_Non-survival	0.0107699	TRUE
10	Severe_Vs_Non-survival	0.0813116	FALSE
11	Mild_Vs_Severe	0.211063	FALSE
11	Mild_Vs_Non-survival	0.009643	TRUE
11	Severe_Vs_Non-survival	0.184676	FALSE
12	Mild_Vs_Severe	0.451152	FALSE
12	Mild_Vs_Non-survival	0.0210781	TRUE
12	Severe_Vs_Non-survival	0.124013	FALSE
13	Mild_Vs_Severe	0.38643	FALSE
13	Mild_Vs_Non-survival	0.0063617	TRUE
13	Severe_Vs_Non-survival	0.082925	FALSE
14	Mild_Vs_Severe	0.330942	FALSE
14	Mild_Vs_Non-survival	0.000960317	TRUE
14	Severe_Vs_Non-survival	0.0403272	TRUE
15	Mild_Vs_Severe	0.118375	FALSE
15	Mild_Vs_Non-survival	0.00119398	TRUE
15	Severe_Vs_Non-survival	0.0980797	FALSE
16	Mild_Vs_Severe	0.352026	FALSE
16	Mild_Vs_Non-survival	0.000103168	TRUE
16	Severe_Vs_Non-survival	0.00287402	TRUE
17	Mild_Vs_Severe	0.0883189	FALSE
17	Mild_Vs_Non-survival	1.30435e-05	TRUE
17	Severe_Vs_Non-survival	0.000652292	TRUE
18	Mild_Vs_Severe	0.0880075	FALSE
18	Mild_Vs_Non-survival	7.59278e-06	TRUE
18	Severe_Vs_Non-survival	0.00133201	TRUE
19	Mild_Vs_Severe	0.0648138	FALSE
19	Mild_Vs_Non-survival	1.09986e-05	TRUE
19	Severe_Vs_Non-survival	0.000402128	TRUE
20	Mild_Vs_Severe	0.0708912	FALSE
20	Mild_Vs_Non-survival	1.96748e-05	TRUE
20	Severe_Vs_Non-survival	0.000479997	TRUE
21	Mild_Vs_Severe	0.109872	FALSE
21	Mild_Vs_Non-survival	0.000100487	TRUE
21	Severe_Vs_Non-survival	0.00434688	TRUE
22	Mild_Vs_Severe	0.107334	FALSE
22	Mild_Vs_Non-survival	0.000665665	TRUE
22	Severe_Vs_Non-survival	0.00638048	TRUE
23	Mild_Vs_Severe	0.456367	FALSE
23	Mild_Vs_Non-survival	0.000935546	TRUE
23	Severe_Vs_Non-survival	0.000935546	TRUE
24	Mild_Vs_Severe	0.203854	FALSE
24	Mild_Vs_Non-survival	0.00085294	TRUE
24	Severe_Vs_Non-survival	0.00085294	TRUE
25	Mild_Vs_Severe	0.344441	FALSE
25	Mild_Vs_Non-survival	0.00203154	TRUE
25	Severe_Vs_Non-survival	0.00078479	TRUE
26	Mild_Vs_Severe	0.497189	FALSE
26	Mild_Vs_Non-survival	0.00581389	TRUE
26	Severe_Vs_Non-survival	0.00581389	TRUE
27	Mild_Vs_Severe	0.67687	FALSE
27	Mild_Vs_Non-survival	0.0197436	TRUE
27	Severe_Vs_Non-survival	0.0197436	TRUE
28	Mild_Vs_Severe	0.649044	FALSE
28	Mild_Vs_Non-survival	0.0530868	FALSE
28	Severe_Vs_Non-survival	0.0530868	FALSE
29	Mild_Vs_Severe	0.907038	FALSE
29	Mild_Vs_Non-survival	0.0195997	TRUE
29	Severe_Vs_Non-survival	0.0195997	TRUE
30	Severe_Vs_Non-survival	0.0127009	TRUE
31	Severe_Vs_Non-survival	0.0288981	TRUE
32	Severe_Vs_Non-survival	0.0271799	TRUE
33	Severe_Vs_Non-survival	0.10411	FALSE
34	Severe_Vs_Non-survival	0.153042	FALSE
35	Severe_Vs_Non-survival	0.17791	FALSE
36	Severe_Vs_Non-survival	0.331387	FALSE
37	Severe_Vs_Non-survival	0.596641	FALSE
38	Severe_Vs_Non-survival	0.685443	FALSE
39	Severe_Vs_Non-survival	0.8262	FALSE

## Sheet: neutrophil_survival
Day	Comparison	P-value (corrected)	Reject_Null
1	Survival_Vs_Non-survival	0.711994	FALSE
2	Survival_Vs_Non-survival	0.850507	FALSE
3	Survival_Vs_Non-survival	0.855893	FALSE
4	Survival_Vs_Non-survival	0.738268	FALSE
5	Survival_Vs_Non-survival	0.949725	FALSE
6	Survival_Vs_Non-survival	0.498681	FALSE
7	Survival_Vs_Non-survival	0.0185381	TRUE
8	Survival_Vs_Non-survival	0.00835086	TRUE
9	Survival_Vs_Non-survival	0.00183097	TRUE
10	Survival_Vs_Non-survival	0.000319448	TRUE
11	Survival_Vs_Non-survival	0.000708851	TRUE
12	Survival_Vs_Non-survival	0.000762434	TRUE
13	Survival_Vs_Non-survival	0.000383337	TRUE
14	Survival_Vs_Non-survival	0.000102766	TRUE
15	Survival_Vs_Non-survival	0.000175539	TRUE
16	Survival_Vs_Non-survival	3.29162e-06	TRUE
17	Survival_Vs_Non-survival	9.92165e-07	TRUE
18	Survival_Vs_Non-survival	5.10214e-07	TRUE
19	Survival_Vs_Non-survival	2.73736e-07	TRUE
20	Survival_Vs_Non-survival	2.52166e-07	TRUE
21	Survival_Vs_Non-survival	1.12326e-05	TRUE
22	Survival_Vs_Non-survival	5.70309e-05	TRUE
23	Survival_Vs_Non-survival	2.9626e-05	TRUE
24	Survival_Vs_Non-survival	3.5786e-05	TRUE
25	Survival_Vs_Non-survival	4.23898e-05	TRUE
26	Survival_Vs_Non-survival	0.000262658	TRUE
27	Survival_Vs_Non-survival	0.00278107	TRUE
28	Survival_Vs_Non-survival	0.0475573	TRUE
29	Survival_Vs_Non-survival	0.0193352	TRUE
30	Survival_Vs_Non-survival	0.00854594	TRUE
31	Survival_Vs_Non-survival	0.0149386	TRUE
32	Survival_Vs_Non-survival	0.0142741	TRUE
33	Survival_Vs_Non-survival	0.031209	TRUE
34	Survival_Vs_Non-survival	0.130911	FALSE
35	Survival_Vs_Non-survival	0.111347	FALSE
36	Survival_Vs_Non-survival	0.232989	FALSE
37	Survival_Vs_Non-survival	0.413121	FALSE
38	Survival_Vs_Non-survival	0.246738	FALSE
39	Survival_Vs_Non-survival	0.8262	FALSE

## Sheet: neutrophil_severity
Day	Comparison	P-value (corrected)	Reject_Null
0	Mild_Vs_Severe	0.526836	FALSE
1	Room_air_Vs_Mild	0.941573	FALSE
1	Room_air_Vs_Severe	0.941573	FALSE
1	Room_air_Vs_Non-survival	0.941573	FALSE
1	Mild_Vs_Severe	0.941573	FALSE
1	Mild_Vs_Non-survival	0.941573	FALSE
1	Severe_Vs_Non-survival	0.941573	FALSE
2	Room_air_Vs_Mild	0.962461	FALSE
2	Room_air_Vs_Severe	0.902493	FALSE
2	Room_air_Vs_Non-survival	0.962461	FALSE
2	Mild_Vs_Severe	0.902493	FALSE
2	Mild_Vs_Non-survival	0.962461	FALSE
2	Severe_Vs_Non-survival	0.902493	FALSE
3	Room_air_Vs_Mild	0.968018	FALSE
3	Room_air_Vs_Severe	0.968018	FALSE
3	Room_air_Vs_Non-survival	0.968018	FALSE
3	Mild_Vs_Severe	0.968018	FALSE
3	Mild_Vs_Non-survival	0.968018	FALSE
3	Severe_Vs_Non-survival	0.968018	FALSE
4	Room_air_Vs_Mild	0.678287	FALSE
4	Room_air_Vs_Severe	0.678287	FALSE
4	Room_air_Vs_Non-survival	0.678287	FALSE
4	Mild_Vs_Severe	0.678287	FALSE
4	Mild_Vs_Non-survival	0.724986	FALSE
4	Severe_Vs_Non-survival	0.678287	FALSE
5	Room_air_Vs_Mild	0.775304	FALSE
5	Room_air_Vs_Severe	0.597488	FALSE
5	Room_air_Vs_Non-survival	0.597488	FALSE
5	Mild_Vs_Severe	0.775304	FALSE
5	Mild_Vs_Non-survival	0.877355	FALSE
5	Severe_Vs_Non-survival	0.877355	FALSE
6	Room_air_Vs_Mild	0.56442	FALSE
6	Room_air_Vs_Severe	0.459423	FALSE
6	Room_air_Vs_Non-survival	0.459423	FALSE
6	Mild_Vs_Severe	0.486134	FALSE
6	Mild_Vs_Non-survival	0.56442	FALSE
6	Severe_Vs_Non-survival	0.963475	FALSE
7	Room_air_Vs_Mild	0.14418	FALSE
7	Room_air_Vs_Severe	0.0631075	FALSE
7	Room_air_Vs_Non-survival	0.0411704	TRUE
7	Mild_Vs_Severe	0.209922	FALSE
7	Mild_Vs_Non-survival	0.0486629	TRUE
7	Severe_Vs_Non-survival	0.379279	FALSE
8	Room_air_Vs_Mild	0.149861	FALSE
8	Room_air_Vs_Severe	0.0475098	TRUE
8	Room_air_Vs_Non-survival	0.0166	TRUE
8	Mild_Vs_Severe	0.149861	FALSE
8	Mild_Vs_Non-survival	0.0166	TRUE
8	Severe_Vs_Non-survival	0.333397	FALSE
9	Room_air_Vs_Mild	0.104805	FALSE
9	Room_air_Vs_Severe	0.0579309	FALSE
9	Room_air_Vs_Non-survival	0.0181894	TRUE
9	Mild_Vs_Severe	0.232304	FALSE
9	Mild_Vs_Non-survival	0.010294	TRUE
9	Severe_Vs_Non-survival	0.119789	FALSE
10	Room_air_Vs_Mild	0.152141	FALSE
10	Room_air_Vs_Severe	0.0677542	FALSE
10	Room_air_Vs_Non-survival	0.00697439	TRUE
10	Mild_Vs_Severe	0.113531	FALSE
10	Mild_Vs_Non-survival	0.00135686	TRUE
10	Severe_Vs_Non-survival	0.0691997	FALSE
11	Mild_Vs_Severe	0.0991112	FALSE
11	Mild_Vs_Non-survival	0.000613285	TRUE
11	Severe_Vs_Non-survival	0.100952	FALSE
12	Mild_Vs_Severe	0.0891386	FALSE
12	Mild_Vs_Non-survival	0.0010152	TRUE
12	Severe_Vs_Non-survival	0.0891386	FALSE
13	Mild_Vs_Severe	0.0958783	FALSE
13	Mild_Vs_Non-survival	0.000613751	TRUE
13	Severe_Vs_Non-survival	0.0544488	FALSE
14	Mild_Vs_Severe	0.0914614	FALSE
14	Mild_Vs_Non-survival	8.04534e-05	TRUE
14	Severe_Vs_Non-survival	0.0207132	TRUE
15	Mild_Vs_Severe	0.0512516	FALSE
15	Mild_Vs_Non-survival	7.41498e-05	TRUE
15	Severe_Vs_Non-survival	0.0476552	TRUE
16	Mild_Vs_Severe	0.216753	FALSE
16	Mild_Vs_Non-survival	5.49901e-06	TRUE
16	Severe_Vs_Non-survival	0.00115186	TRUE
17	Mild_Vs_Severe	0.0594566	FALSE
17	Mild_Vs_Non-survival	2.90304e-06	TRUE
17	Severe_Vs_Non-survival	0.000380096	TRUE
18	Mild_Vs_Severe	0.0452133	TRUE
18	Mild_Vs_Non-survival	2.99397e-06	TRUE
18	Severe_Vs_Non-survival	0.000133648	TRUE
19	Mild_Vs_Severe	0.064855	FALSE
19	Mild_Vs_Non-survival	3.32717e-06	TRUE
19	Severe_Vs_Non-survival	4.18388e-05	TRUE
20	Mild_Vs_Severe	0.076911	FALSE
20	Mild_Vs_Non-survival	5.57164e-06	TRUE
20	Severe_Vs_Non-survival	3.70687e-05	TRUE
21	Mild_Vs_Severe	0.12911	FALSE
21	Mild_Vs_Non-survival	8.81504e-05	TRUE
21	Severe_Vs_Non-survival	0.000691276	TRUE
22	Mild_Vs_Severe	0.102066	FALSE
22	Mild_Vs_Non-survival	0.000288859	TRUE
22	Severe_Vs_Non-survival	0.00208621	TRUE
23	Mild_Vs_Severe	0.51215	FALSE
23	Mild_Vs_Non-survival	0.000372861	TRUE
23	Severe_Vs_Non-survival	0.000372861	TRUE
24	Mild_Vs_Severe	0.174884	FALSE
24	Mild_Vs_Non-survival	0.000392143	TRUE
24	Severe_Vs_Non-survival	0.000392143	TRUE
25	Mild_Vs_Severe	0.333907	FALSE
25	Mild_Vs_Non-survival	0.00118036	TRUE
25	Severe_Vs_Non-survival	0.000535739	TRUE
26	Mild_Vs_Severe	0.571381	FALSE
26	Mild_Vs_Non-survival	0.00356108	TRUE
26	Severe_Vs_Non-survival	0.00276357	TRUE
27	Mild_Vs_Severe	0.617015	FALSE
27	Mild_Vs_Non-survival	0.0155983	TRUE
27	Severe_Vs_Non-survival	0.0155983	TRUE
28	Mild_Vs_Severe	0.70011	FALSE
28	Mild_Vs_Non-survival	0.138478	FALSE
28	Severe_Vs_Non-survival	0.138478	FALSE
29	Mild_Vs_Severe	0.907038	FALSE
29	Mild_Vs_Non-survival	0.101698	FALSE
29	Severe_Vs_Non-survival	0.101698	FALSE
30	Severe_Vs_Non-survival	0.00695907	TRUE
31	Severe_Vs_Non-survival	0.0210011	TRUE
32	Severe_Vs_Non-survival	0.0192424	TRUE
33	Severe_Vs_Non-survival	0.031209	TRUE
34	Severe_Vs_Non-survival	0.130911	FALSE
35	Severe_Vs_Non-survival	0.111347	FALSE
36	Severe_Vs_Non-survival	0.232989	FALSE
37	Severe_Vs_Non-survival	0.413121	FALSE
38	Severe_Vs_Non-survival	0.246738	FALSE
39	Severe_Vs_Non-survival	0.8262	FALSE

## Sheet: lymphocyte_survival
Day	Comparison	P-value (corrected)	Reject_Null
1	Survival_Vs_Non-survival	0.134567	FALSE
2	Survival_Vs_Non-survival	0.0456129	TRUE
3	Survival_Vs_Non-survival	0.137401	FALSE
4	Survival_Vs_Non-survival	0.0788405	FALSE
5	Survival_Vs_Non-survival	0.0360122	TRUE
6	Survival_Vs_Non-survival	0.0697199	FALSE
7	Survival_Vs_Non-survival	0.0370203	TRUE
8	Survival_Vs_Non-survival	0.0238729	TRUE
9	Survival_Vs_Non-survival	0.033341	TRUE
10	Survival_Vs_Non-survival	0.0431548	TRUE
11	Survival_Vs_Non-survival	0.020126	TRUE
12	Survival_Vs_Non-survival	0.00368474	TRUE
13	Survival_Vs_Non-survival	0.00572783	TRUE
14	Survival_Vs_Non-survival	0.00294484	TRUE
15	Survival_Vs_Non-survival	0.000525366	TRUE
16	Survival_Vs_Non-survival	0.0107893	TRUE
17	Survival_Vs_Non-survival	0.0311939	TRUE
18	Survival_Vs_Non-survival	0.00753418	TRUE
19	Survival_Vs_Non-survival	0.00928184	TRUE
20	Survival_Vs_Non-survival	0.00153166	TRUE
21	Survival_Vs_Non-survival	0.00558031	TRUE
22	Survival_Vs_Non-survival	0.00284293	TRUE
23	Survival_Vs_Non-survival	0.00701013	TRUE
24	Survival_Vs_Non-survival	0.00631123	TRUE
25	Survival_Vs_Non-survival	0.0012145	TRUE
26	Survival_Vs_Non-survival	0.000739373	TRUE
27	Survival_Vs_Non-survival	0.000448778	TRUE
28	Survival_Vs_Non-survival	0.00174861	TRUE
29	Survival_Vs_Non-survival	0.00696331	TRUE
30	Survival_Vs_Non-survival	0.00732707	TRUE
31	Survival_Vs_Non-survival	0.0125353	TRUE
32	Survival_Vs_Non-survival	0.0154239	TRUE
33	Survival_Vs_Non-survival	0.0125113	TRUE
34	Survival_Vs_Non-survival	0.0245554	TRUE
35	Survival_Vs_Non-survival	0.0333734	TRUE
36	Survival_Vs_Non-survival	0.057373	FALSE
37	Survival_Vs_Non-survival	0.0826977	FALSE
38	Survival_Vs_Non-survival	0.0557579	FALSE
39	Survival_Vs_Non-survival	0.142685	FALSE

## Sheet: lymphocyte_severity
Day	Comparison	P-value (corrected)	Reject_Null
0	Mild_Vs_Severe	0.751387	FALSE
1	Room_air_Vs_Mild	0.684887	FALSE
1	Room_air_Vs_Severe	0.893697	FALSE
1	Room_air_Vs_Non-survival	0.486488	FALSE
1	Mild_Vs_Severe	0.684887	FALSE
1	Mild_Vs_Non-survival	0.684887	FALSE
1	Severe_Vs_Non-survival	0.486488	FALSE
2	Room_air_Vs_Mild	0.660021	FALSE
2	Room_air_Vs_Severe	0.660021	FALSE
2	Room_air_Vs_Non-survival	0.31575	FALSE
2	Mild_Vs_Severe	0.660021	FALSE
2	Mild_Vs_Non-survival	0.31575	FALSE
2	Severe_Vs_Non-survival	0.31575	FALSE
3	Room_air_Vs_Mild	1	FALSE
3	Room_air_Vs_Severe	0.998574	FALSE
3	Room_air_Vs_Non-survival	0.72339	FALSE
3	Mild_Vs_Severe	0.807466	FALSE
3	Mild_Vs_Non-survival	0.72339	FALSE
3	Severe_Vs_Non-survival	0.807466	FALSE
4	Room_air_Vs_Mild	1	FALSE
4	Room_air_Vs_Severe	1	FALSE
4	Room_air_Vs_Non-survival	0.540293	FALSE
4	Mild_Vs_Severe	0.99464	FALSE
4	Mild_Vs_Non-survival	0.431964	FALSE
4	Severe_Vs_Non-survival	0.540293	FALSE
5	Room_air_Vs_Mild	0.975345	FALSE
5	Room_air_Vs_Severe	0.975345	FALSE
5	Room_air_Vs_Non-survival	0.380779	FALSE
5	Mild_Vs_Severe	0.975345	FALSE
5	Mild_Vs_Non-survival	0.32797	FALSE
5	Severe_Vs_Non-survival	0.32797	FALSE
6	Room_air_Vs_Mild	0.815528	FALSE
6	Room_air_Vs_Severe	0.815528	FALSE
6	Room_air_Vs_Non-survival	0.413332	FALSE
6	Mild_Vs_Severe	0.942767	FALSE
6	Mild_Vs_Non-survival	0.413332	FALSE
6	Severe_Vs_Non-survival	0.413332	FALSE
7	Room_air_Vs_Mild	0.647654	FALSE
7	Room_air_Vs_Severe	0.647654	FALSE
7	Room_air_Vs_Non-survival	0.273558	FALSE
7	Mild_Vs_Severe	0.647654	FALSE
7	Mild_Vs_Non-survival	0.273558	FALSE
7	Severe_Vs_Non-survival	0.273558	FALSE
8	Room_air_Vs_Mild	0.651101	FALSE
8	Room_air_Vs_Severe	0.651101	FALSE
8	Room_air_Vs_Non-survival	0.235764	FALSE
8	Mild_Vs_Severe	0.651101	FALSE
8	Mild_Vs_Non-survival	0.199608	FALSE
8	Severe_Vs_Non-survival	0.199608	FALSE
9	Room_air_Vs_Mild	0.868911	FALSE
9	Room_air_Vs_Severe	0.868911	FALSE
9	Room_air_Vs_Non-survival	0.551029	FALSE
9	Mild_Vs_Severe	0.868911	FALSE
9	Mild_Vs_Non-survival	0.210338	FALSE
9	Severe_Vs_Non-survival	0.210338	FALSE
10	Room_air_Vs_Mild	0.98322	FALSE
10	Room_air_Vs_Severe	0.98322	FALSE
10	Room_air_Vs_Non-survival	0.952086	FALSE
10	Mild_Vs_Severe	0.98322	FALSE
10	Mild_Vs_Non-survival	0.3165	FALSE
10	Severe_Vs_Non-survival	0.3165	FALSE
11	Mild_Vs_Severe	0.943611	FALSE
11	Mild_Vs_Non-survival	0.0780946	FALSE
11	Severe_Vs_Non-survival	0.0780946	FALSE
12	Mild_Vs_Severe	0.269919	FALSE
12	Mild_Vs_Non-survival	0.00610662	TRUE
12	Severe_Vs_Non-survival	0.0586217	FALSE
13	Mild_Vs_Severe	0.533673	FALSE
13	Mild_Vs_Non-survival	0.010675	TRUE
13	Severe_Vs_Non-survival	0.0678064	FALSE
14	Mild_Vs_Severe	0.452963	FALSE
14	Mild_Vs_Non-survival	0.00463697	TRUE
14	Severe_Vs_Non-survival	0.0361508	TRUE
15	Mild_Vs_Severe	0.705755	FALSE
15	Mild_Vs_Non-survival	0.00145762	TRUE
15	Severe_Vs_Non-survival	0.00710867	TRUE
16	Mild_Vs_Severe	0.534759	FALSE
16	Mild_Vs_Non-survival	0.0362628	TRUE
16	Severe_Vs_Non-survival	0.0431625	TRUE
17	Mild_Vs_Severe	0.515453	FALSE
17	Mild_Vs_Non-survival	0.0747239	FALSE
17	Severe_Vs_Non-survival	0.119709	FALSE
18	Mild_Vs_Severe	0.520006	FALSE
18	Mild_Vs_Non-survival	0.0205055	TRUE
18	Severe_Vs_Non-survival	0.0490715	TRUE
19	Mild_Vs_Severe	0.740206	FALSE
19	Mild_Vs_Non-survival	0.048341	TRUE
19	Severe_Vs_Non-survival	0.0592893	FALSE
20	Mild_Vs_Severe	0.992602	FALSE
20	Mild_Vs_Non-survival	0.0117608	TRUE
20	Severe_Vs_Non-survival	0.0117608	TRUE
21	Mild_Vs_Severe	0.91684	FALSE
21	Mild_Vs_Non-survival	0.0517867	FALSE
21	Severe_Vs_Non-survival	0.0360516	TRUE
22	Mild_Vs_Severe	0.826055	FALSE
22	Mild_Vs_Non-survival	0.0354783	TRUE
22	Severe_Vs_Non-survival	0.0192365	TRUE
23	Mild_Vs_Severe	0.869595	FALSE
23	Mild_Vs_Non-survival	0.0620303	FALSE
23	Severe_Vs_Non-survival	0.0292012	TRUE
24	Mild_Vs_Severe	0.470371	FALSE
24	Mild_Vs_Non-survival	0.0382767	TRUE
24	Severe_Vs_Non-survival	0.0361037	TRUE
25	Mild_Vs_Severe	0.800855	FALSE
25	Mild_Vs_Non-survival	0.0202793	TRUE
25	Severe_Vs_Non-survival	0.00720794	TRUE
26	Mild_Vs_Severe	0.750783	FALSE
26	Mild_Vs_Non-survival	0.0273743	TRUE
26	Severe_Vs_Non-survival	0.00290297	TRUE
27	Mild_Vs_Severe	0.387876	FALSE
27	Mild_Vs_Non-survival	0.0221518	TRUE
27	Severe_Vs_Non-survival	0.00203895	TRUE
28	Mild_Vs_Severe	0.440643	FALSE
28	Mild_Vs_Non-survival	0.0413655	TRUE
28	Severe_Vs_Non-survival	0.01032	TRUE
29	Mild_Vs_Severe	0.241374	FALSE
29	Mild_Vs_Non-survival	0.0911669	FALSE
29	Severe_Vs_Non-survival	0.0356069	TRUE
30	Severe_Vs_Non-survival	0.0100049	TRUE
31	Severe_Vs_Non-survival	0.0136594	TRUE
32	Severe_Vs_Non-survival	0.0208998	TRUE
33	Severe_Vs_Non-survival	0.0125113	TRUE
34	Severe_Vs_Non-survival	0.0245554	TRUE
35	Severe_Vs_Non-survival	0.0333734	TRUE
36	Severe_Vs_Non-survival	0.057373	FALSE
37	Severe_Vs_Non-survival	0.0826977	FALSE
38	Severe_Vs_Non-survival	0.0557579	FALSE
39	Severe_Vs_Non-survival	0.142685	FALSE

## Sheet: eosinophil_survival
Day	Comparison	P-value (corrected)	Reject_Null
1	Survival_Vs_Non-survival	0.98041	FALSE
2	Survival_Vs_Non-survival	0.93462	FALSE
3	Survival_Vs_Non-survival	0.925841	FALSE
4	Survival_Vs_Non-survival	0.913637	FALSE
5	Survival_Vs_Non-survival	0.735991	FALSE
6	Survival_Vs_Non-survival	0.627224	FALSE
7	Survival_Vs_Non-survival	0.0793009	FALSE
8	Survival_Vs_Non-survival	0.0248925	TRUE
9	Survival_Vs_Non-survival	0.0307567	TRUE
10	Survival_Vs_Non-survival	0.00798611	TRUE
11	Survival_Vs_Non-survival	0.00901961	TRUE
12	Survival_Vs_Non-survival	0.0628223	FALSE
13	Survival_Vs_Non-survival	0.101754	FALSE
14	Survival_Vs_Non-survival	0.108194	FALSE
15	Survival_Vs_Non-survival	0.116688	FALSE
16	Survival_Vs_Non-survival	0.222842	FALSE
17	Survival_Vs_Non-survival	0.0652612	FALSE
18	Survival_Vs_Non-survival	0.0195483	TRUE
19	Survival_Vs_Non-survival	0.0676238	FALSE
20	Survival_Vs_Non-survival	0.0745335	FALSE
21	Survival_Vs_Non-survival	0.316304	FALSE
22	Survival_Vs_Non-survival	0.31996	FALSE
23	Survival_Vs_Non-survival	0.401624	FALSE
24	Survival_Vs_Non-survival	0.853315	FALSE
25	Survival_Vs_Non-survival	0.88569	FALSE
26	Survival_Vs_Non-survival	0.870294	FALSE
27	Survival_Vs_Non-survival	0.81388	FALSE
28	Survival_Vs_Non-survival	0.356869	FALSE
29	Survival_Vs_Non-survival	0.954356	FALSE
30	Survival_Vs_Non-survival	0.0928485	FALSE
31	Survival_Vs_Non-survival	0.153036	FALSE
32	Survival_Vs_Non-survival	0.634895	FALSE
33	Survival_Vs_Non-survival	0.877045	FALSE
34	Survival_Vs_Non-survival	0.835457	FALSE
35	Survival_Vs_Non-survival	0.643758	FALSE
36	Survival_Vs_Non-survival	0.715948	FALSE
37	Survival_Vs_Non-survival	0.844149	FALSE
38	Survival_Vs_Non-survival	0.67858	FALSE
39	Survival_Vs_Non-survival	0.821046	FALSE

[truncated: 7 more sheets: eosinophil_severity, platelet_survival, platelet_severity, crp_survival, crp_severity, bun_survival, bun_severity]
