# Supplementary material for: Longitudinally monitored immune biomarkers predict the timing of COVID-19 outcomes
Source: PLoS Comput Biol. 2022 Jan 18;18(1):e1009778. doi: 10.1371/journal.pcbi.1009778 (PMC8812869; doi:10.1371/journal.pcbi.1009778)
Supplement: S2 File — (XLSX) [file pcbi.1009778.s017.xlsx]

## Sheet: Sheet1
Description	Pairwise statistical comparison (Mann-Whitney) between patient categories based on their corresponding IgG levels
Sheet nomenclature	"IgG-EC50" + _ + "Patient category"
Immunological feature	IgG-EC50		-LOG10(EC50)
Patient categories	Ethnicity		Hispanics	Non-hispanics
	Race		Black	White	Other
Sheet fields	Day		Hospitalization day (After Onset of Symptoms)
	Comparison		Patient cohorts being compared
	P-value		P-value corrected for multiple comparison (Benjamini/Hochberg)
	Reject_null		Reject null hypothesis (Pval < 0.05)

## Sheet: IgG-EC50_Ethnicity
Day	Comparison	P-value (corrected)	Reject_Null
1	Hispanic_Vs_Non-hispanic	0.883188	FALSE
2	Hispanic_Vs_Non-hispanic	0.752976	FALSE
3	Hispanic_Vs_Non-hispanic	0.957084	FALSE
4	Hispanic_Vs_Non-hispanic	0.785088	FALSE
5	Hispanic_Vs_Non-hispanic	0.863242	FALSE
5	Hispanic_Vs_Unknown	0.863242	FALSE
5	Non-hispanic_Vs_Unknown	0.863242	FALSE
6	Hispanic_Vs_Non-hispanic	0.829748	FALSE
6	Hispanic_Vs_Unknown	0.829748	FALSE
6	Non-hispanic_Vs_Unknown	0.829748	FALSE
7	Hispanic_Vs_Non-hispanic	0.772274	FALSE
7	Hispanic_Vs_Unknown	0.772274	FALSE
7	Non-hispanic_Vs_Unknown	0.772274	FALSE
8	Hispanic_Vs_Non-hispanic	0.820801	FALSE
8	Hispanic_Vs_Unknown	0.820801	FALSE
8	Non-hispanic_Vs_Unknown	0.820801	FALSE
9	Hispanic_Vs_Non-hispanic	0.378702	FALSE
9	Hispanic_Vs_Unknown	0.882437	FALSE
9	Non-hispanic_Vs_Unknown	0.879742	FALSE
10	Hispanic_Vs_Non-hispanic	0.410872	FALSE
10	Hispanic_Vs_Unknown	0.879563	FALSE
10	Non-hispanic_Vs_Unknown	0.584008	FALSE
11	Hispanic_Vs_Non-hispanic	0.287104	FALSE
11	Hispanic_Vs_Unknown	0.99127	FALSE
11	Non-hispanic_Vs_Unknown	0.554642	FALSE
12	Hispanic_Vs_Non-hispanic	0.887817	FALSE
12	Hispanic_Vs_Unknown	0.887817	FALSE
12	Non-hispanic_Vs_Unknown	0.887817	FALSE
13	Hispanic_Vs_Non-hispanic	0.822392	FALSE
13	Hispanic_Vs_Unknown	0.822392	FALSE
13	Non-hispanic_Vs_Unknown	0.992423	FALSE
14	Hispanic_Vs_Non-hispanic	0.862015	FALSE
14	Hispanic_Vs_Unknown	0.862015	FALSE
14	Non-hispanic_Vs_Unknown	0.862015	FALSE
15	Hispanic_Vs_Non-hispanic	0.836604	FALSE
15	Hispanic_Vs_Unknown	0.836604	FALSE
15	Non-hispanic_Vs_Unknown	0.836604	FALSE
16	Hispanic_Vs_Non-hispanic	0.608866	FALSE
16	Hispanic_Vs_Unknown	0.608866	FALSE
16	Non-hispanic_Vs_Unknown	0.944925	FALSE
17	Hispanic_Vs_Non-hispanic	0.707407	FALSE
17	Hispanic_Vs_Unknown	0.707407	FALSE
17	Non-hispanic_Vs_Unknown	0.707407	FALSE
18	Hispanic_Vs_Non-hispanic	0.114336	FALSE
18	Hispanic_Vs_Unknown	0.501382	FALSE
18	Non-hispanic_Vs_Unknown	0.501382	FALSE
19	Hispanic_Vs_Non-hispanic	0.0142335	TRUE
20	Hispanic_Vs_Non-hispanic	0.0151761	TRUE
21	Hispanic_Vs_Non-hispanic	0.0156775	TRUE
22	Hispanic_Vs_Non-hispanic	0.0120013	TRUE
23	Hispanic_Vs_Non-hispanic	0.0056634	TRUE
24	Hispanic_Vs_Non-hispanic	0.0150988	TRUE
25	Hispanic_Vs_Non-hispanic	0.00210387	TRUE
26	Hispanic_Vs_Non-hispanic	0.00115017	TRUE
27	Hispanic_Vs_Non-hispanic	0.00711349	TRUE
28	Hispanic_Vs_Non-hispanic	0.04256	TRUE
29	Hispanic_Vs_Non-hispanic	0.141909	FALSE
30	Hispanic_Vs_Non-hispanic	0.172652	FALSE
31	Hispanic_Vs_Non-hispanic	0.080035	FALSE
32	Hispanic_Vs_Non-hispanic	0.0832339	FALSE
33	Hispanic_Vs_Non-hispanic	0.11775	FALSE
34	Hispanic_Vs_Non-hispanic	0.0527987	FALSE
35	Hispanic_Vs_Non-hispanic	0.0451406	TRUE
36	Hispanic_Vs_Non-hispanic	0.0575194	FALSE
37	Hispanic_Vs_Non-hispanic	0.0234676	TRUE
38	Hispanic_Vs_Non-hispanic	0.0171182	TRUE
39	Hispanic_Vs_Non-hispanic	0.0340692	TRUE
40	Hispanic_Vs_Non-hispanic	0.0485396	TRUE
41	Hispanic_Vs_Non-hispanic	0.220031	FALSE
42	Hispanic_Vs_Non-hispanic	0.353111	FALSE
43	Hispanic_Vs_Non-hispanic	0.173485	FALSE
44	Hispanic_Vs_Non-hispanic	0.235333	FALSE
45	Hispanic_Vs_Non-hispanic	0.235333	FALSE
46	Hispanic_Vs_Non-hispanic	0.676103	FALSE

## Sheet: IgG-EC50_Race
Day	Comparison	P-value (corrected)	Reject_Null
0	Black_Vs_Other	0.868487	FALSE
1	Black_Vs_Other	0.575623	FALSE
2	Black_Vs_Other	0.518048	FALSE
3	Black_Vs_White	0.550437	FALSE
3	Black_Vs_Other	0.550437	FALSE
3	White_Vs_Other	0.550437	FALSE
4	Black_Vs_White	0.645392	FALSE
4	Black_Vs_Other	0.645392	FALSE
4	White_Vs_Other	0.645392	FALSE
5	Black_Vs_White	0.725243	FALSE
5	Black_Vs_Other	0.70901	FALSE
5	White_Vs_Other	0.525886	FALSE
6	Black_Vs_White	0.539203	FALSE
6	Black_Vs_Other	0.539203	FALSE
6	White_Vs_Other	0.469606	FALSE
7	Black_Vs_White	0.617288	FALSE
7	Black_Vs_Other	0.617288	FALSE
7	White_Vs_Other	0.617288	FALSE
8	Black_Vs_White	0.39464	FALSE
8	Black_Vs_Other	0.280207	FALSE
8	White_Vs_Other	0.175245	FALSE
9	Black_Vs_White	0.563813	FALSE
9	Black_Vs_Other	0.125022	FALSE
9	White_Vs_Other	0.125022	FALSE
10	Black_Vs_White	0.413321	FALSE
10	Black_Vs_Other	0.0677288	FALSE
10	White_Vs_Other	0.027732	TRUE
11	Black_Vs_White	0.34443	FALSE
11	Black_Vs_Other	0.0352433	TRUE
11	White_Vs_Other	0.0184382	TRUE
12	Black_Vs_White	0.0730689	FALSE
12	Black_Vs_Other	0.229381	FALSE
12	White_Vs_Other	0.0173245	TRUE
13	Black_Vs_White	0.0709354	FALSE
13	Black_Vs_Other	0.0709354	FALSE
13	White_Vs_Other	0.0049273	TRUE
14	Black_Vs_White	0.0558722	FALSE
14	Black_Vs_Other	0.0942879	FALSE
14	White_Vs_Other	0.00215684	TRUE
15	Black_Vs_White	0.0553925	FALSE
15	Black_Vs_Other	0.156747	FALSE
15	White_Vs_Other	0.00487338	TRUE
16	Black_Vs_White	0.196693	FALSE
16	Black_Vs_Other	0.116264	FALSE
16	White_Vs_Other	0.00506179	TRUE
17	Black_Vs_White	0.314404	FALSE
17	Black_Vs_Other	0.181567	FALSE
17	White_Vs_Other	0.0198169	TRUE
18	Black_Vs_White	0.608461	FALSE
18	Black_Vs_Other	0.137613	FALSE
18	White_Vs_Other	0.0314251	TRUE
19	Black_Vs_White	0.645709	FALSE
19	Black_Vs_Other	0.0890821	FALSE
19	White_Vs_Other	0.0219786	TRUE
20	Black_Vs_White	1	FALSE
20	Black_Vs_Other	0.108771	FALSE
20	White_Vs_Other	0.108771	FALSE
21	Black_Vs_White	0.955233	FALSE
21	Black_Vs_Other	0.128324	FALSE
21	White_Vs_Other	0.128324	FALSE
22	Black_Vs_White	0.985071	FALSE
22	Black_Vs_Other	0.0678044	FALSE
22	White_Vs_Other	0.096872	FALSE
23	Black_Vs_White	0.882211	FALSE
23	Black_Vs_Other	0.0742875	FALSE
23	White_Vs_Other	0.0742875	FALSE
24	Black_Vs_White	0.633368	FALSE
24	Black_Vs_Other	0.0695374	FALSE
24	White_Vs_Other	0.112182	FALSE
25	Black_Vs_White	0.977874	FALSE
25	Black_Vs_Other	0.0145575	TRUE
25	White_Vs_Other	0.0171258	TRUE
26	Black_Vs_White	0.747417	FALSE
26	Black_Vs_Other	0.012392	TRUE
26	White_Vs_Other	0.0177446	TRUE
27	Black_Vs_White	0.841219	FALSE
27	Black_Vs_Other	0.11175	FALSE
27	White_Vs_Other	0.142347	FALSE
28	Black_Vs_White	0.591461	FALSE
28	Black_Vs_Other	0.322916	FALSE
28	White_Vs_Other	0.591461	FALSE
29	Black_Vs_White	0.856263	FALSE
29	Black_Vs_Other	0.531627	FALSE
29	White_Vs_Other	0.539202	FALSE
30	Black_Vs_White	0.717153	FALSE
30	Black_Vs_Other	0.49663	FALSE
30	White_Vs_Other	0.49663	FALSE
31	Black_Vs_White	0.568618	FALSE
31	Black_Vs_Other	0.568618	FALSE
31	White_Vs_Other	0.568618	FALSE
32	Black_Vs_White	0.525972	FALSE
32	Black_Vs_Other	0.525972	FALSE
32	White_Vs_Other	0.693366	FALSE
33	Black_Vs_Other	0.403318	FALSE
34	Black_Vs_Other	0.148454	FALSE
35	Black_Vs_Other	0.126615	FALSE
36	Black_Vs_Other	0.193931	FALSE
37	Black_Vs_Other	0.0933375	FALSE
38	Black_Vs_Other	0.204008	FALSE
39	Black_Vs_Other	0.289822	FALSE
40	Black_Vs_Other	0.376759	FALSE
